# Supplementary material for: Modeling of Intracellular Taurine Levels Associated with Ovarian Cancer Reveals Activation of p53, ERK, mTOR and DNA-Damage-Sensing-Dependent Cell Protection
Source: Nutrients. 2024 Jun 9;16(12):1816. doi: 10.3390/nu16121816 (PMC11206249; doi:10.3390/nu16121816)
Supplement: Supplementary file 1 [file nutrients-16-01816-s001.zip]

Archive with 4 entries (4 files):
- List of primers.xlsx
- Movie 1.avi
- Movie 2.avi
- Nutrients supplemental figures.pdf
