# Supplementary material for: Modeling of Intracellular Taurine Levels Associated with Ovarian Cancer Reveals Activation of p53, ERK, mTOR and DNA-Damage-Sensing-Dependent Cell Protection
Source: Nutrients. 2024 Jun 9;16(12):1816. doi: 10.3390/nu16121816 (PMC11206249; doi:10.3390/nu16121816)
Supplement: Supplementary file 1 [file nutrients-16-01816-s001.zip › List of primers.xlsx]

## Sheet: Sheet1
Target	Sequence (5' to 3')
RPLP0 F	ACGGGGTACAAACGAGTCCTG
RPLP0 R	CGACTCTTCCTTGGCTTCAA
p21 F	TCACTGTCTTGTACCCTTGTGC
p21 R	GGCGTTTGGAGTGGTAGAAA
p14 F	CCCTCGTGCTGATGCTACTG
p14 R	CATCATGACCTGGTCTTCTAGGAA
p16 F	GGGGGCACCAGAGGCAGT
p16 R	GGTTGTGGCGGGGGCAGTT
p27 F	GACACGCATTTGGTGGACCC
p27 R	CACAGAACCGGCATTTGGGG
SLC6A6 F	TGGCACAAGAGCAAGGGGTG
SLC6A6 R	CTCCGTCACCATCGTCAGCC
